# Supplementary material for: Emerging Insights into Keratin 16 Expression during Metastatic Progression of Breast Cancer
Source: Cancers (Basel). 2021 Jul 31;13(15):3869. doi: 10.3390/cancers13153869 (PMC8345379; doi:10.3390/cancers13153869)
Supplement: Supplementary file 1 [file cancers-13-03869-s001.zip › cancers-1312672-supplmentary files/Table S1.xlsx]

## Sheet:  Transfection efficiency 
Supplementary Table 1. Transfection efficiency of KRT16
Replicate	Total cell population	Transfected cell population	Percentage of positive cells within a transfected cell population
1#	290	244	84.1379
2#	293	260	88.7372
3#	1013	672	66.3376
4#	1042	770	73.8963
5#	478	454	94.9791
6#	351	314	89.4587
7#	885	640	72.3164
Average	621.714	479.143	81.409
