# Supplementary material for: Emerging Insights into Keratin 16 Expression during Metastatic Progression of Breast Cancer
Source: Cancers (Basel). 2021 Jul 31;13(15):3869. doi: 10.3390/cancers13153869 (PMC8345379; doi:10.3390/cancers13153869)
Supplement: Supplementary file 1 [file cancers-13-03869-s001.zip › cancers-1312672-supplmentary files/Table S2.xlsx]

## Sheet: Sheet1
Table S2. Number of detected CTCs with patient's characteristics.
	Total number of CTCs	K16+/C11- CTCs	K16-/C11+ CTCs	K16+/C11+ CTCs	Biological subtype	Age	ER	PR	ERBB2	T-stage	Therapy	Progression	follow-up (months)	Survival analysis stratification
P01	10	90% (9/10)	0	10% (1/10)	TN	61	0	0	0	2	Eribulin	1	12.91	K16+
P02	1	100% (1/1)	0	0	LB	47	1	0	1	2	Emtansin	1	32.03	K16+
P03	5	20% (1/5)	60% (3/5)	20% (1/5)	LB	61	1	0	1	2	Denosumab	0	19.29	K16-
P04	3	100% (3/3)	0	0	LA	58	1	1	0	4	Paclitaxel	0	9.43	K16+
P05	37	62.1% (23/37)	16.2% (6/37)	21.6% (8/37)	LA	52	1	1	0	1	Denosumab, Capecitabine, Bevacizumab	1	32.07	K16-
P06	3	66.7% (2/3)	33.3% (1/3)	0	LA	48	1	1	0	3	Methotrexat	0	104.64	K16-
P07	3	66.7% (2/3)	0	33.3% (1/3)	LA	53	1	1	0		Bevacizumab	1	10.97	K16+
P08	0	0	0	0	LB	53	1	1	1		Doxorubicin	1	124.94	K16-
P09	8	85.7% (6/7)	14.3% (2/7)	0	LB	78	1	0	0			0	390.97	K16-
P10	6	0	66.7% (4/6)	33.3% (2/6)	TN	53	0	0	0	4	Doxorubicin	1	0.89	K16-
P11	25	72% (18/25)	28% (7/25)	0		59					Doxorubicin, Denosumab	1	251.99	K16-
P12	37	62% (23/37)	16.2% (6/37)	21.6% (8/37)	LA	52	1	1	0	1		1
P13	12	8.3% (1/12)	66.7% (8/12)	25% (3/12)	ERBB2	50	0	0	1	2	Emtansin	1	29.21	K16-
P14	20	20% (4/20)	35% (7/20)	45% (9/20)	LA	57	1	1	0	2	Paclitaxel	1	42.97	K16-
P15	11	27.3% (3/11)	27.3% (3/11)	45.5% (5/11)	LA	63	1	1	0	2	Capecitabine, Bevacizumab	1	104.97	K16-
P16	8	12.5% (1/8)	50% (4/8)	37.5% (3/8)	TN	70	0	0	0	2	Capecitabine, Bevacizumab	0	15.7	K16-
P17	7	100% (7/7)	0	0	LA	63	1	1	0	4	Eribulin	1	24.28	K16+
P18	54	38.9% (21/54)	11.1% (6/54)	50% (27/54)	LA	42	1	1	0	1	Denosumab, Paclitaxel	1	26.02	K16-
P19	42	83.3% (35/42)	4.8% (2/42)	11.9% (5/42)	LA	75	1	1	0	1	Doxorubicin	1	125.96	K16-
P20	142	87.3% (124/142)	7.7% (11/142)	4.9% (7/142)	LA	54	1	1		2	Cyclophosphamid, Methotrexat, 5-Fluoruracil	1	74.97	K16-
TN = Triple-negative subtype, LA = Luminal A-like subtype, LB = Luminal B-like subtype, ER = Estrogen receptor, PR = Progesterone receptor, ERBB2 = Erb-B2 Receptor Tyrosine Kinase 2.
